# Supplementary material for: Transient proteolysis reduction of Nicotiana benthamiana-produced CAP256 broadly neutralizing antibodies using CRISPR/Cas9
Source: Front Plant Sci. 2022 Aug 18;13:953654. doi: 10.3389/fpls.2022.953654 (PMC9433777; doi:10.3389/fpls.2022.953654)
Supplement: Supplementary file 1 [file Data_Sheet_1.zip]

Archive with 8 entries (8 files):
- Figure S1.TIF
- Figure S2.TIF
- Figure S3.TIF
- Figure S4A.TIF
- Figure S4B.TIF
- Figure S5A.TIF
- Figure S5B.TIF
- Supplementary Material.docx
